# Supplementary material for: Gene Structures, Evolution and Transcriptional Profiling of the WRKY Gene Family in Castor Bean (Ricinus communis L.)
Source: PLoS One. 2016 Feb 5;11(2):e0148243. doi: 10.1371/journal.pone.0148243 (PMC4743969; doi:10.1371/journal.pone.0148243)
Supplement: S1 Table — (XLSX) [file pone.0148243.s022.xlsx]

## Sheet: Sheet1
S1 Table. List of the accession numbers of the WRKYs identified in Arabidopsis (72) and physic nut (58).
Species	Name	TAIR ID	(Sub)group	Species	Name	Nucleotide ID	Protein ID	(Sub)group
Arabidopsis thaliana	AtWRKY01	AT2G04880	I (14)	Jatropha curcas	JcWRKY01	KC470013	AGJ52158	I (11)
	AtWRKY02	AT5G56270			JcWRKY02	KC470005	AGJ52149
	AtWRKY03	AT2G03340			JcWRKY03	KC470006	AGJ52150
	AtWRKY04	AT1G13960			JcWRKY04	KC470015	AGJ52161
	AtWRKY10	AT1G55600			JcWRKY05	KC470007	AGJ52151
	AtWRKY19	AT4G12020			JcWRKY06	KC470008	AGJ52152
	AtWRKY20	AT4G26640			JcWRKY07	KC470009	AGJ52153
	AtWRKY25	AT2G30250			JcWRKY08	KC470010	AGJ52154
	AtWRKY26	AT5G07100			JcWRKY09	KC470011	AGJ52155
	AtWRKY32	AT4G30935			JcWRKY10	KC470014	AGJ52159
	AtWRKY33	AT2G38470			JcWRKY11	KC470012	AGJ52156
	AtWRKY34	AT4G26440			JcWRKY12	KC485264	AGQ04200	IIc (17)
	AtWRKY44	AT2G37260			JcWRKY13	KC485265	AGQ04201
	AtWRKY58	AT3G01080			JcWRKY14	KC485266	AGQ04202
	AtWRKY08	AT5G46350	IIc (18)		JcWRKY15	KC485267	AGQ04203
	AtWRKY12	AT2G44745			JcWRKY16	KC485268	AGQ04204
	AtWRKY13	AT4G39410			JcWRKY17	KC485269	AGQ04205
	AtWRKY23	AT2G47260			JcWRKY18	KC485270	AGQ04206
	AtWRKY24	AT5G41570			JcWRKY19	KC485271	AGQ04207
	AtWRKY28	AT4G18170			JcWRKY20	KC485272	AGQ04208
	AtWRKY43	AT2G46130			JcWRKY21	KC485273	AGQ04209
	AtWRKY45	AT3G01970			JcWRKY22	KC485274	AGQ04210
	AtWRKY48	AT5G49520			JcWRKY23	KC485275	AGQ04211
	AtWRKY56	AT1G64000			JcWRKY24	KC485276	AGQ04212
	AtWRKY57	AT1G69310			JcWRKY25	KC485277	AGQ04213
	AtWRKY68	AT3G62340			JcWRKY26	KC485278	AGQ04214
	AtWRKY71	AT1G29860			JcWRKY38	KC485290	AGQ04227
	AtWRKY75	AT5G13080			JcWRKY58	KC485310	AGQ04253
	AtWRKY49	AT5G43290			JcWRKY27	KC485279	AGQ04215	IIa (3)
	AtWRKY50	AT5G26170			JcWRKY28	KC485280	AGQ04216
	AtWRKY51	AT5G64810			JcWRKY29	KC485281	AGQ04217
	AtWRKY59	AT2G21900			JcWRKY30	KC485282	AGQ04218	IIb (9)
	AtWRKY18	AT4G31800	IIa (3)		JcWRKY31	KC485283	AGQ04220
	AtWRKY40	AT1G80840			JcWRKY32	KC485284	AGQ04221
	AtWRKY60	AT2G25000			JcWRKY33	KC485285	AGQ04222
	AtWRKY06	AT1G62300	IIb (8)		JcWRKY34	KC485286	AGQ04223
	AtWRKY09	AT1G68150			JcWRKY35	KC485287	AGQ04224
	AtWRKY31	AT4G22070			JcWRKY36	KC485288	AGQ04225
	AtWRKY36	AT1G69810			JcWRKY37	KC485289	AGQ04226
	AtWRKY42	AT4G04450			JcWRKY39	KC485291	AGQ04228	IId (6)
	AtWRKY47	AT4G01720			JcWRKY40	KC485292	AGQ04230
	AtWRKY61	AT1G18860			JcWRKY41	KC485293	AGQ04231
	AtWRKY72	AT5G15130			JcWRKY42	KC485294	AGQ04232
	AtWRKY07	AT4G24240	IId (7)		JcWRKY43	KC485295	AGQ04233
	AtWRKY11	AT4G31550			JcWRKY44	KC485296	AGQ04235
	AtWRKY15	AT2G23320			JcWRKY45	KC485297	AGQ04236	IIe (6)
	AtWRKY17	AT2G24570			JcWRKY46	KC485298	AGQ04237
	AtWRKY21	AT2G30590			JcWRKY47	KC485299	AGQ04238
	AtWRKY39	AT3G04670			JcWRKY48	KC485300	AGQ04239
	AtWRKY74	AT5G28650			JcWRKY49	KC485301	AGQ04240
	AtWRKY14	AT1G30650	IIe (9)		JcWRKY50	KC485302	AGQ04241
	AtWRKY16	AT5G45050			JcWRKY51	KC485303	AGQ04243	III (7)
	AtWRKY22	AT4G01250			JcWRKY52	KC485304	AGQ04246
	AtWRKY27	AT5G52830			JcWRKY53	KC485305	AGQ04247
	AtWRKY29	AT4G23550			JcWRKY54	KC485306	AGQ04248
	AtWRKY35	AT2G34830			JcWRKY55	KC485307	AGQ04249
	AtWRKY65	AT1G29280			JcWRKY56	KC485308	AGQ04250
	AtWRKY69	AT3G58710			JcWRKY57	KC485309	AGQ04251
	AtWRKY52	AT5G45260
	AtWRKY30	AT5G24110	III (13)
	AtWRKY41	AT4G11070
	AtWRKY46	AT2G46400
	AtWRKY53	AT4G23810
	AtWRKY55	AT2G40740
	AtWRKY38	AT5G22570
	AtWRKY54	AT2G40750
	AtWRKY62	AT5G01900
	AtWRKY63	AT1G66600
	AtWRKY64	AT1G66560
	AtWRKY66	AT1G80590
	AtWRKY67	AT1G66550
	AtWRKY70	AT3G56400
